# Supplementary material for: Synthesis, Characterization, and DFT Calculations of a New Sulfamethoxazole Schiff Base and Its Metal Complexes
Source: Materials (Basel). 2023 Jul 21;16(14):5160. doi: 10.3390/ma16145160 (PMC10385116; doi:10.3390/ma16145160)
Supplement: Supplementary file 1 [file materials-16-05160-s001.zip]

Archive with 1 entries (1 files):
- materials-2462250-supplementary.pdf
